# Supplementary material for: Pro-ferroptotic signaling promotes arterial aging via vascular smooth muscle cell senescence
Source: Nat Commun. 2024 Feb 16;15:1429. doi: 10.1038/s41467-024-45823-w (PMC10873425; doi:10.1038/s41467-024-45823-w)
Supplement: Supplementary file 4 — Source Data [file 41467_2024_45823_MOESM4_ESM.zip]

Archive with 2 entries (2 files):
- Raw data.xlsx
- Uncropped gels.pdf
