# Supplementary material for: Pro-ferroptotic signaling promotes arterial aging via vascular smooth muscle cell senescence
Source: Nat Commun. 2024 Feb 16;15:1429. doi: 10.1038/s41467-024-45823-w (PMC10873425; doi:10.1038/s41467-024-45823-w)
Supplement: Supplementary file 4 — Source Data [file 41467_2024_45823_MOESM4_ESM.zip › Raw data.xlsx]

## Sheet: Fig 1
Panel C			Panel D
NAD+ level (umol/g protein)			CD38 intensity		PARP-1 intensity
Normal	Replicative senescent		Normal	Replicative senescent	Normal	Replicative senescent
117.2	51.3		0.814	3.08	1.02	3.44
163.4	25.2		1.136	4.318	0.92	3.17
146.8	27.5		0.967	3.87	1.07	3.62
137.6	34.2		1.08	3.54	0.96	2.88
138	37.6		1.046	3.318	1.046	3.57
174.5	42.4		0.963	2.4	0.95	3.368
Panel E
Relative ACSL4 intensity (fold)			Relative ALOX15 intensity (fold)			Relative TFR1 intensity (fold)			Relative DMT1 intensity (fold)			Relative IRP2 intensity (fold)			Relative MDA intensity (fold)			Relative 4-HNE intensity (fold)			Relative GPX4 intensity (fold)
Young	Aged		Young	Aged		Young	Aged		Young	Aged		Young	Aged		Young	Aged		Young	Aged		Young	Aged
1	2.727		1.068	4.56		1.09821	2.47286		0.817	2.1		1.05	2.92		0.81982	3.923		0.957812	2.42436		0.9182	0.2
1.159	2.53		0.914	5.42		0.97293	2.09728		1.13	2.52		1.06	3.2		1.2312	3.37983		0.96712	3.13255		1.1663	0.43
0.918	3.23		0.816	4.67		0.967826	2.12638		1.048	2.31		0.9156	2.21		0.91289	4.5312		1.0164	4.28		0.945	0.54
1.063	2.86		1.144	4.32		1.152	3.43								1.16	3.83		1.055	4.31		1.056	0.47
0.813	2.47		1.058	4.69		0.93	3.01829								0.915	2.442		0.933	3.81		1.01	0.464
1.052	3.04		1.063	5.2		1.192	2.3981								0.939	3.876					0.936	0.53
Panel F					Panel G
BODIPY fluorescence intensity (fold)		FerroOrange fluorescence intensity (fold)			GSH		GSH/GSSG ratio
Normal	Replicative senescent	Normal	Replicative senescent		Normal	Replicative senescent	Normal	Replicative senescent
1.07204	18.52	0.847	12.9871		82.5	28.5	26.4	7.8
0.892739	25.32	0.98612	11.0727		76.7	22.15	24.7	9.1
0.921903	23.2318	1.02896	14.8935		92.5	20.6	25.3	10.5
0.91	20.9781	1.0812	13.4726		75.2	19.5	26.8	12.7
0.77823	21.6279	1.1762	13.434		68.4	18.7	25.1	8.6
1.37862	22.2078	0.7912	12.68		83.26	20.3	28.5	11.4
Panel H							Panel I			Panel J			Panel K
Relative ACSL4 intensity		Relative ALOX15 intensity		Relative GPX4 intensity			GSH/GSSG ratio			NAD+ level (umol/g protein)			CD38 intensity		PARP-1 intensity
Young	Aged	Young	Aged	Young	Aged		Young	Aged		Young	Aged		Young	Aged	Young	Aged
1.14	9.61	1.04	3.51	1.0823	0.2435		32	13.52		192.129	97.223		1.226	2.57	0.84	3.42
1.281	8.125	0.924	3.25	1.1323	0.145265		27.1	12.29		172.982	116.178		0.818	2.44	1.17	3.18
0.89	10.265	0.829	3.65	0.890283	0.263727		24.6	15.2		159.18	81.0821		0.771	2.72	1.374	2.78
1.24	6.345	1.137	3.45	0.988719	0.472637		28.4	11.6		185	115.6		0.891	2.64	1.26	2.66
1.077	11.27	1.064	3.7	0.76	0.37687		22.5	14.72		167.7	127.6		1.126	2.83	0.72	2.84
0.844	12.58	0.94	2.8	1.36988	0.4657		28.27	17.41		159.2	107.6		1.25	2.56	0.981	3.27
0.709	9.325	0.8885	4.25	1.1563	0.236871
0.9125	8.264	0.907	3.64	0.823	0.179329

## Sheet: Fig 2
Panel A				Panel B				Panel C				Panel D				Panel E
SA-b-gal staining intensity (fold)				p16 staining intensity (fold)				p21 staining intensity (fold)				HMGB1 blot intensity (fold)				γH2.A blot intensity (fold)				IL-1a blot intensity (fold)
Control	Ang II+Bleo	Ang II+Bleo+Lip-1		Control	Ang II+Bleo	Ang II+Bleo+Lip-1		Control	Ang II+Bleo	Ang II+Bleo+Lip-1		Control	Ang II+Bleo	Ang II+Bleo+Lip-1		Control	Ang II+Bleo	Ang II+Bleo+Lip-1		Control	Ang II+Bleo	Ang II+Bleo+Lip-1
1.04334	4.2558	1.0225		1.2	6.53	3.462		1.141	4.6	3.4		1.255	2.53	1.17		1.24	4.54	1.52		1.074	3.74	1.55
0.994485	3.49079	1.04306		0.82	6.47	3.28		0.92	3.6	2.723		0.818	2.13	0.89		0.817	4.336	1.477		0.947	4.25	1.77
0.95196	3.64898	1.08083		0.78	5.88	4.2		0.812	4.84	3.614		0.93	2.87	1.262		0.85	4.88	1.36		1.104	3.61	1.35
0.834112	3.53352	1.0659		1.084	5.42	3.27		1.253	5.573	2.2		0.87	3.25	1.6105		1.157	4.21	1.54		0.79	3.81	1.713
0.828874	3.57815	1.10743		0.978	4.83	2.624		1.048	4.75	3.818		0.942	2.78	1.406		1.048	4.37	1.261		1.28	4.04	1.45
1.05791	4.28505	1.00695		0.76	6.41	3.46		1.163	6.4	2.313		1.161	2.41	1.508		0.928	4.86	1.43		0.974	3.34	1.618
Panel F				Panel G
NAD+ content (umol/g tissue)				PARP-1 blot intensity (fold)				CD38 blot intensity (fold)
Control	Ang II+Bleo	Ang II+Bleo+Lip-1		Control	Ang II+Bleo	Ang II+Bleo+Lip-1		Control	Ang II+Bleo	Ang II+Bleo+Lip-1
141.629	86.782	115.299		1	3.21	1.91		1.15	4.26	2.32
147.861	87.2352	125.489		1.21	3.52	1.86		0.98	4.531	2.62
141.987	96.7897	105.163		0.83	2.9	2.02		0.933	4.38	2.74
155.016	64.9878	95.6517		1.02	2.12	1.32		1.072	4.507	2.1
164.816	86.0197	95.211		0.91	2.73	1.64		1.04	4.3	2.6
135.314	94.9162	106.716		0.81	2.38	1.47		0.94	3.8	2.4
155.102	97.4892	102.628
144.091	86.8126	99.9874
Panel H				Panel I
PWV (m/sec)				SBP (mmHg)				DBP (mmHg)				PP (mmHg)
Control	Ang II+Bleo	Ang II+Bleo+Lip-1		Control	Ang II+Bleo	Ang II+Bleo+Lip-1		Control	Ang II+Bleo	Ang II+Bleo+Lip-1		Control	Ang II+Bleo	Ang II+Bleo+Lip-1
4.33	6.52	5.76		104.15	165	152		67	114	115.5		37	50.5	37
3.62	6.23	5.13		114.61	167	157		65	112	101		49	55	56
4.01	7.47	4.74		109	176	161		64	116	111		45	60	50
3.48	7.18	5.25		115	165	156		68	106	105		47	59	51
3.63	6.83	5.82		117	155	164		64	104	112		53	51	52
3.67	6.46	5.492		95.53	164	154		65	103	109		30	61	49
				104	167	157		63	115	115		41	52	42
				93.8	177	163		69	115	104		24	62	59
				95.43	164	165		58	105	113		37	59	52
Panel J				Panel K
EVG staining intensity (fold)				Relative collagen type I content (fold)
Control	Ang II+Bleo	Ang II+Bleo+Lip-1		Control	Ang II+Bleo	Ang II+Bleo+Lip-1
1.252	5.5	2.57		1.073	2.59172	1.644
0.871	5.313	3.389		0.9413	2.31674	1.727
0.973	6.87	2.26		0.811	2.18179	1.584
1.166	7.54	3.524		1.147	2.26106	1.8028
0.833	5.56	3.64		1.258	2.705	1.751
1.05	6.14	2.48		1.042	2.6812	1.83
				0.717	2.706	1.63
				0.96823	2.46	1.71

## Sheet: Fig 3
Panel B					Panel D					Panel D
NAD contents (umol/g tissue)					PWV (m/sec)					PP (mmHg)
Saline		Ang II+Bleo			Saline		Ang II+Bleo			Saline		Ang II+Bleo
WT	R26-GPX4	WT	R26-GPX4		WT	R26-GPX4	WT	R26-GPX4		WT	R26-GPX4	WT	R26-GPX4
124.5	105.7	46.4	75.7		4.323	4.389	7.6	5.74		45	48.9	67.6	57.4
106.8	103.5	57.54	70.6		4.6763	4.8	7.5	6.5		45.7	50.5	65.8	58.4
126.4	114.7	35.8	75.4		4.2983	4.23879	6.822	5.46		51	47.6	63.5	60.5
119.3	128.5	42.9	84.6		4.81	4.65	7.2	5.92		48.7	48.5	64.5	58.8
113.6	118.4	57.6	65.3		5.14	4.84	7.04	5.6		50.6	49.7	61.4	59.6
128.56	115.3	54.6	76.4		5.05	5.23	6.57	5.7		45.8	48.6	64.8	58.7
Panel E					Panel E					Panel G			Panel G			Panel G			Panel G
γH2A.X IHC intensity (fold)					HMGB1 IHC intensity (fold)					TNFa mRNA expression (fold)			IL-8 mRNA expression (fold)			IL-6 mRNA expression (fold)			IL-1a mRNA expression (fold)
Saline		Ang II+Bleo			Saline		Ang II+Bleo			Control	Ang II+Bleo		Control	Ang II+Bleo		Control	Ang II+Bleo		Control	Ang II+Bleo
WT-Aged	R26-GPX4-Aged	WT-Aged	R26-GPX4-Aged		WT-Aged	R26-GPX4-Aged	WT-Aged	R26-GPX4-Aged		WT-Aged	R26-GPX4-Aged		WT-Aged	R26-GPX4-Aged		WT-Aged	R26-GPX4-Aged		WT-Aged	R26-GPX4-Aged
1.05	1.18	16.5	9.6		1	1	21	12.84		1	0.63103		1	0.229585		1	0.795806		1	0.72705
0.912	1.04	12.83	8.15		1.053	1.055	26	13.28		1.29071	0.683339		0.577081	0.474377		0.997117	0.761187		0.860517	0.78252
1.152	1.22	14.4	7.3		0.9	0.81091	24	7.45		1.1802	0.515148		1.02166	0.508887		0.90285	0.752589		0.936464	0.751281
0.818	0.81	12.2	8.4		0.814	1.106	16	11.5		0.919729	0.710398		0.627397	0.408165		1.09894	0.654305		0.897709	0.797507
1.212	0.76	10.8	9.5		1.157	0.93	22	13.2		1.24368	0.871783		0.639801	0.17558		1.05932	0.840089		0.987435	0.508207
0.846	0.97	18.3	6.82		1.082	1.088	19	8.7		0.902563	0.719224		0.704986	0.316		1.05003	0.818509		0.80364	0.678354
																			0.940117	0.694069
																			0.979492	0.74709
Panel H			Panel J									Panel K					Panel L
NAD contents (umol/g tissue)			Elastin degradation score			Relative collagen fibers (fold)			Relative calcification (fold)			PWV (m/sec)					PP (mmHg)
Control	Ang II+Bleo		Control	Ang II+Bleo		Control	Ang II+Bleo		Control	Ang II+Bleo		Young		Aged			Young		Aged
WT-Aged	R26-GPX4-Aged		WT-Aged	R26-GPX4-Aged		WT-Aged	R26-GPX4-Aged		WT-Aged	R26-GPX4-Aged		WT	R26-GPX4	WT	R26-GPX4		WT	R26-GPX4	WT	R26-GPX4
57.48	79.2		5	2		0.916	0.47		1.3	0.49		4.6	4.5	6.423	5.751		48	54	58.7	52.5
57	86.4		6	3		1.2	0.4		0.815	0.473		4.35	4.7	5.75	5.24		47.6	53	64.3	58.5
54.84	90.3		5	4		1.054	0.713		0.79	0.64		4.83	5.3	5.8	5.517		50.4	48	64.5	55.7
64.63	78.5		4	3		0.891	0.481		0.918	0.525		4.27	4.2	5.9	5.12		52	49	61.6	60.7
58.2	93.4		6	2		0.94	0.5185		1.15	0.65				5.94	5.85		52	51	65.6	59.4
60.4	86.5		5	3		1.151	0.59		1.266	0.58				5.4	4.85				65.4	58.9
			6	2										6.17	5.491				58.6	53.2
			5	3										5.614	5.01				65.5	52.8

## Sheet: Fig 4
Panel B
GSH/GSSG ratio
Saline			Ang II+Bleo
AAV-ZsGreen1-SM22a-CTRL	AAV-ZsGreen1-SM22a-GPX4-wt	AAV-ZsGreen1-SM22a-GPX4-Cys	AAV-ZsGreen1-SM22a-CTRL	AAV-ZsGreen1-SM22a-GPX4-wt	AAV-ZsGreen1-SM22a-GPX4-Cys
26.22	20.55	22.5	13.5	18.7	10.7
24.77	28.63	26.1	11.37	16.8	13.12
28.1	25.33	22.4	13.26	18.21	11
23.6	24.84	22.9	13.4	19.27	14.27
23.2	21.93	25.4	12.8	16.5	13.8
24.68	26.227	25.8	12.17	14.18	11.61
Panel C				Panel D
p16INK4A IHC intensity (fold)				p21 intensity (fold)						gammaH2A.X intensity (fold)
Ang II+Bleo				Control			Ang II+Bleo				Control			Ang II+Bleo
AAV-ZsGreen1-SM22a-CTRL	AAV-ZsGreen1-SM22a-GPX4-wt	AAV-ZsGreen1-SM22a-GPX4-Cys		AAV-ZsGreen1-SM22a-CTRL	AAV-ZsGreen1-SM22a-GPX4-wt	AAV-ZsGreen1-SM22a-GPX4-Cys	AAV-ZsGreen1-SM22a-CTRL	AAV-ZsGreen1-SM22a-GPX4-wt	AAV-ZsGreen1-SM22a-GPX4-Cys		AAV-ZsGreen1-SM22a-CTRL	AAV-ZsGreen1-SM22a-GPX4-wt	AAV-ZsGreen1-SM22a-GPX4-Cys	AAV-ZsGreen1-SM22a-CTRL	AAV-ZsGreen1-SM22a-GPX4-wt	AAV-ZsGreen1-SM22a-GPX4-Cys
1.046	0.462	1.052		1.051	0.908	1.038	3.4	1.145	3.5		1.157	0.73	1.035	4.3	1.309	4.5
0.923	0.433	0.866		0.915	1.041	1.08	3.82	1.25	3.884		1.242	0.932	1.033	4.7	1.291	4.8
0.811	0.361	0.944		1.137	0.809	0.931	3.2	1.38	4.225		0.837	1.236	1.171	3.6	1.18	4.221
1.042	0.431	0.77		0.933	1.047	0.917	4.22	1.061	4.588		0.913	1.19	0.853	4.21	1.034	4.607
1.151	0.571	1.152
1.055	0.372	1.053
0.911	0.378	1.038
0.807	0.354	0.838
Panel E								Panel F
NAD+ level (umol/g protein)								PWV (m/sec)				PP (mmHg)
Saline			Ang II+Bleo					Ang II+Bleo				Ang II+Bleo
AAV-ZsGreen1-SM22a-CTRL	AAV-ZsGreen1-SM22a-GPX4-wt	AAV-ZsGreen1-SM22a-GPX4-Cys	AAV-ZsGreen1-SM22a-CTRL	AAV-ZsGreen1-SM22a-GPX4-wt	AAV-ZsGreen1-SM22a-GPX4-Cys			AAV-ZsGreen1-SM22a-CTRL	AAV-ZsGreen1-SM22a-GPX4-wt	AAV-ZsGreen1-SM22a-GPX4-Cys		AAV-ZsGreen1-SM22a-CTRL	AAV-ZsGreen1-SM22a-GPX4-wt	AAV-ZsGreen1-SM22a-GPX4-Cys
127.53	115.6	117.87	83.39	104.9	78.6			6.15232	5.51614	5.81405		56.6	52.6	61.5
115.7	127.8	115.65	80.14	96.5	85.25			6.1504	5.613	5.99664		60.5	50.34	58
118.6	119.4	123	78.4	89.7	82.1			5.5738	5.42965	5.90054		58.75	54.06	57.26
120.4	113.6	117.61	80.5	89.4	85.4			6.00913	5.67951	5.80444		57.45	57.74	60.35
116.8	127.5	113.1	83.2	107.5	78.5			5.804	5.612	6.07352		59.16	53.45	58.56
126.4	124.3	125.4	81.6	105.1	76.9			5.66	5.48731	6.25323		64.25	50.1	56
								5.805	5.23745	5.83327		54.6	53.56	59.4
								6.06391	5.60263	5.42004		57	50.22	58.72
Panel G				Panel H				Panel I				Panel J
GSH/GSSG ratio				ACSL4				MDA				p16INK4A IHC intensity (fold)
Aged				Aged				Aged				Aged
AAV-ZsGreen1-SM22a-CTRL	AAV-ZsGreen1-SM22a-GPX4-wt	AAV-ZsGreen1-SM22a-GPX4-Cys		AAV-ZsGreen1-SM22a-CTRL	AAV-ZsGreen1-SM22a-GPX4-wt	AAV-ZsGreen1-SM22a-GPX4-Cys		AAV-ZsGreen1-SM22a-CTRL	AAV-ZsGreen1-SM22a-GPX4-wt	AAV-ZsGreen1-SM22a-GPX4-Cys		AAV-ZsGreen1-SM22a-CTRL	AAV-ZsGreen1-SM22a-GPX4-wt	AAV-ZsGreen1-SM22a-GPX4-Cys
18.2	32.2	17.2		1.03	0.473	0.71		1.059	0.441	1.1672		1.057	0.464	0.766
17.3	28.68	14.7		0.814	0.542	1.12		0.934	0.569	1.062		0.927	0.423	0.744
16.6	27.37	18.4		0.948	0.38	0.96		1.271	0.4141	0.9728		0.818	0.356	0.842
18.6	25.7	17.32		1.156	0.477	1.045		0.956	0.382	0.926		1.037	0.428	0.831
19.4	28.4	18.9										1.149	0.565	0.788
17.5	26.5	18.35										1.065	0.374	0.732
												0.916	0.381	0.711
												0.815	0.362	0.841
Panel K							Panel L
p21			gH2A.X				NAD+ level (umol/g protein)
Aged			Aged				Aged
AAV-ZsGreen1-SM22a-CTRL	AAV-ZsGreen1-SM22a-GPX4-wt	AAV-ZsGreen1-SM22a-GPX4-Cys	AAV-ZsGreen1-SM22a-CTRL	AAV-ZsGreen1-SM22a-GPX4-wt	AAV-ZsGreen1-SM22a-GPX4-Cys		AAV-ZsGreen1-SM22a-CTRL	AAV-ZsGreen1-SM22a-GPX4-wt	AAV-ZsGreen1-SM22a-GPX4-Cys
1.025	0.15	1.044	1.33	0.3317	1.45		33.4	56.7	50.4
1.166	0.25	1.155	0.972	0.39172	0.912		37.6	53.68	43.5
0.808	0.284	0.862	0.8152	0.283	1.073		38.6	58.3	45.6
0.914	0.28	1.036	1.1972	0.31906	1.092		39.6	57.42	47.3
							35.6	63.1	46.85
							40.5	54.8	43.6
Panel M								Panel N
PARP-1				CD38				PWV (m/sec)				PP (mmHg)
Aged				Aged				Aged				Aged
AAV-ZsGreen1-SM22a-CTRL	AAV-ZsGreen1-SM22a-GPX4-wt	AAV-ZsGreen1-SM22a-GPX4-Cys		AAV-ZsGreen1-SM22a-CTRL	AAV-ZsGreen1-SM22a-GPX4-wt	AAV-ZsGreen1-SM22a-GPX4-Cys		AAV-ZsGreen1-SM22a-CTRL	AAV-ZsGreen1-SM22a-GPX4-wt	AAV-ZsGreen1-SM22a-GPX4-Cys		AAV-ZsGreen1-SM22a-CTRL	AAV-ZsGreen1-SM22a-GPX4-wt	AAV-ZsGreen1-SM22a-GPX4-Cys
1.071	0.5814	1.024		1.021	0.45945	0.9189		6.6365	5.411	5.5134		54.0461	44.836	52.7304
0.8262	0.646	0.825		1.07205	0.54113	0.8168		6.36083	5.3092	5.717		59.3091	45.9493	47.9331
1.1934	0.5406	0.9894		0.82701	0.27567	1.26604		5.927	5.11521	6.2281		54.3498	47.3663	47.7306
0.867	0.4896	1.078		0.92911	0.37777	0.90869		5.7176	5.418	5.9218		53.9449	49.0868	45.7267
1.3056	0.561	1.1526		1.16394	0.29609	0.96995		7.00406	5.24794	6.3302		56.1716	46.7995	48.0241
0.7548	0.6426	1.02		1.08226	0.16336	1.19457		6.5344	5.06416	6.535		55.3619	43.662	49.4107
				6.44251	5.95243	5.75844

## Sheet: Fig 5
Panel A							Panel B							Panel C
GSH/GSSG ratio							Percentage of Edu+ cells							Relative Cell vaibility
Day 1		Day 3		Day 5			Day 1		Day 3		Day 5			Day 1		Day 3		Day 5
35.48	21.6	37.6	20.4	36.55	15.55		85.5	85.6	87.6	45.4	75.5	2.3		105.52	95.48	97.6	74.6	95.5	42.3
36.34	21.4	35.8	21.45	32.8	13.5		86.7	82.4	78.7	56.4	66.7	3.7		96.75	96.4	98.72	85.4	96.7	31.7
34.5	20.6	33.4	22.5	35.68	14.6		80.3	86.5	84.5	43.5	60.3	3.1		100.34	93.5	94.5	83.7	90.3	54
38.44	20.5	35.2	23.5	35.42	17.4		85.45	84.3	80.5	47.5	75.4	4.8		107.42	97.5	90.5	77.4	95.4	31.8
36.54	21.3	36.5	21.5	38.47	15.6		88.7	86.1	75.6	46.8	68.7	7.9		98.76	106.8	95.6	72.8	98.7	41.9
34.37	23.6	37.2	23.8	32.7	17.6		78.95	78.9	74.8	54.3	58.9	4.65		98.2	104.3	94.8	68.4	98.9	34.6
							75.7	81	72.6	45.9	65.7	1.65		95.75	105.9	92.6	61.6	95.7	33.5
							80.4	81.7	78.5	42.6	60.4	1.7		100.43	102.6	98.5	64.7	90.4	22.7
Panel D			Panel E
Proportion of SA-b-gal+ cell number (%)			p21-WAF1		p16-INK4A
Control	RSL3		Control		RSL3
1.54	29.2		1	5.64	1.0823	3.78912
0.82	25.3		0.9812	6.9182	0.81728	4.80918
2.43	26.4		1.12809	6.67512	0.90819	4.0145
0.59	34.2		0.89	4.7	1.16	3.6
0.915	21.8		0.91	6.3	0.815	3.2
1.72	24.6		1.09	5.9	1.03	3.48
Panel L
Relative MDA content (fold)				GSH/GSSG ratio
Normal VSMCs medium	Senesence VSMCs medium	RSL3		Normal VSMCs medium	Senesence VSMCs medium	RSL3
1.0396	1.03483	4.63		28.6	28.58	10.4
1.0301	1.04684	5.47897		27.5	25.7	9.6
0.964541	1.02842	4.78928		24.8	26.5	6.7
0.986744	0.965659	3.68736		32.5	27.7	11.36
0.98785	1.01167	6.67863		28.5	28.13	12.7
1.02117	0.932114	4.72897		29.3	24.5	10.5
1.03396	1.00686	5.23789
0.93603	1.12291	4.8364

## Sheet: Fig 6
Panel B
LC3II to LC3I ratio					NCOA4 expression (fold)					FTH1 expression (fold)
Saline		Ang II+Bleo			Saline		Ang II+Bleo			Saline		Ang II+Bleo
WT	R26-GPX4	WT	R26-GPX4		WT	R26-GPX4	WT	R26-GPX4		WT	R26-GPX4	WT	R26-GPX4
0.062	0.098	0.455	0.192		26.52	25.6	14.5	21.3		0.813	1.32	0.21	0.336
0.03	0.064	0.494	0.211		24.591	27.2	11.4	20.7		1.223	0.89	0.168	0.368
0.083	0.053	0.63	0.237		27.12	30.41	11.8	21.6		1.033	0.915	0.23	0.49
0.051	0.082	0.452	0.141		27.5	23.5	12.7	21.4		0.918	0.807	0.24	0.45
0.077	0.044	0.65	0.247		23.75	24.81	13.1	18.6		0.916	1.27	0.26	0.52
0.094	0.086	0.53	0.266		24.812	28.73	12.8	17.5		1.14	1.058	0.28	0.51
Panel C
LC3II to LC3I ratio					NCOA4 expression (fold)					FTH1 expression (fold)
Young		Aged			Young		Aged			Young		Aged
WT	R26-GPX4	WT	R26-GPX4		WT	R26-GPX4	WT	R26-GPX4		WT	R26-GPX4	WT	R26-GPX4
0.05	0.049	0.35	0.19		1.052	0.912	3.45	1.219		0.812	0.71	0.124	0.275
0.066	0.056	0.39	0.14		1.03	0.867	3.749	1.521		1.23	1.154	0.148	0.364
0.004	0.045	0.33	0.13		1.086	0.95	4.63	1.423		1.162	1.257	0.16	0.258
0.07	0.046	0.37	0.17		0.92	1.056	2.95	1.74		0.85	0.942	0.11	0.154
0.06	0.024	0.42	0.164		0.974	1.16	3.61	1.37		1.17	0.815	0.08	0.248
0.04	0.048	0.383	0.186		0.866	1.068	3.28	1.47		1.055	0.908	0.047	0.158
Panel D					Panel E
Relative NCOA4-positive area (fold)					Autophagosome-like structures number (fold)
Young		Aged			Young	Aged
WT	R26-GPX4	WT	R26-GPX4		42	15
1	1.05	15.654	7.6		35	17
1.092	1.066	17.612	6.14		32	26
0.98	1.3	15.6	8.614		36	22
0.785	0.826	17.55	9.7		37	23.48
1.15	0.902	14.7	5.2		45	11
1.265	0.76	16.45	7.4		43	16
1.09	0.82	16.56	6.5657		41	23
1.34	0.928	13.5	8.57		48	24
0.87	0.86	16.52	7.845		53	21
0.78	1.1	13.8	9.3467		39	25
					38	27
Panel K				Panel L
Relative lipid ROS level (BODIPY-oxidized fluorescence fold)				Relative gammaH2A.X level (fold)
Control	Ang II+Bleo	Ang II+Bleo+siRNA-PPARg		Control	Ang II+Bleo	Ang II+Bleo+siRNA-PPARg
1.2	3.6	6.8		1.06	14.6	5.3
0.8	3.82	7.5		0.915	16.8	5.8
0.91	4.1	7.3		0.972	15.2	5.6
1.18	4.18	7.1		1.13	16.3	4.8
0.94	4.26	7.9		1.182	14.8	6.85
0.97	4.3	6.88		0.975	14.65	9.6
1.08	4.2	6.49		0.88	17.4	8.5
0.81	3.8	8.3		1.26	19.5	7.7
				1.28	16.2	6.9
				0.93	17.76	7.2

## Sheet: Fig 7
Panel G				Panel L Up
PLA positive dots (per cell)				Normal VSMCs		NCOA4-null VSMCs
Saline	Ang II+Bleo	Ang II+Bleo+ROSI		Saline	Ang II+Bleo	Ang II+Bleo	Ang II+Bleo+HA-NCOA4	Ang II+Bleo+HA-mutant-NCOA4
1	21	8		1	9.6	5.6	14.5	4.4
0	25	9		1.05	12.4	4.7	13.8	5.48
0	19	11		0.83	14.35	7.5	16.7	6.4
0	22	12		0.95	16.8	4.6	17.3	3.4
1	21	8		1.04	12.6	5.2	18.4	3.5
2	23	8		0.89	18.5	4.9	14.9	5.45
0	27	6		1.105	16.4	5.4	10.6	4.5
0	17	9		1.4	14.3	5.1	12.8	4.1
0	16	6		1.09	15.3	3.8	14.7	5.9
0	18	12		0.91	14.8	6.9	12.1	5.3
2	25	7
1	16	5		Panel L down
2	25	6		Normal VSMCs		NCOA4-null VSMCs
1	20	9		Saline	Ang II+Bleo	Ang II+Bleo	Ang II+Bleo+HA-NCOA4	Ang II+Bleo+HA-mutant-NCOA4
0	19	9		0.96	20.42	6.22	15.88	5.81
				1.015	18.55	5.13	15.04	5.28
				0.773	15.81	4.11	17.96	4.94
				0.861	17.86	4.92	18.89	4.74
				1.004	13.72	5.458	20.1	5.71
				0.839	20.21	5.325	16.78	5.69
				1.0755	17.9	5.18	15.52	4.281
				1.45	16.64	5.247	18.94	4.537
				1.059	16.69	4.14	16.03	4.35
				0.854	16.14	6.45	17.94	6.69

## Sheet: Fig 8
Panel B			Panel C
Relative ACSL4 level in IHC staining (fold)			Relative ALOX15 level in IHC staining (fold)
Middle-aged	Elderly		Middle-aged	Elderly
1	2.5		1	4
1.08	2.6		0.915	5.45
0.91	3.2		1.14	4.8
0.96	3.4		1.04	3.76
1.05	2.91		1.32	5.2
1.03	4.1		0.71	5.72
Panel D			Panel E
Fe2+ level in aorta tissue (nmol/g)			MDA level (nmol/g tissue)
Middle-aged	Elderly		Middle-aged	Elderly
232.4	276.2		4.84	9.17
205.2	314.3		7.65	11.64
254.3	295.2		5.86	12.43
214.2	286.7		6.14	10.82
254.2	321.2		5.91	11.61
213.7	301.83		7.51	8.06
Panel F			Panel G
NAD+ level (umol/g tissue)			GSH/GSSG ratio
Middle-aged	Elderly		Middle-aged	Elderly
32.6	25.37		21.7	14.1
35.4	24.5		25.3	12.58
29.8	27.4		19.8	9.04
36.6	28.44		20.91	17.8
34.8	25.771		19.4	13.5
37.5	24.96		25.15	16.4
Panel H			Panel I			Panel J
cfPWV value	Plasma 4-HNE levels		cfPWV value	Plasma MDA levels		cfPWV value	Plasma 15-HETE level
9.3	10.52		9.3	1.8923		9.3	68.1983
8.6	11.33		8.6	2.90819		8.6	56.0813
7.9	9.8		7.9	1.7897		7.9	105.908
10.2	14.3		10.2	3.71897		10.2	113.489
10.2	13.6		10.2	2.98172		10.2	104.098
11.1	10.54		11.1	2.9897		11.1	87.1987
13.2	17.3		13.2	3.8172		13.2	109.182
9.8	5.6		9.8	2.9089		9.8	90.6908
7.7	4.7		7.7	3.90182		7.7	54.398
10.2	7.86		10.2	2.09891		10.2	90.379
9.7	6.75		9.7	1.09892		9.7	129.81
7.5	6.94		7.5	1.89789		7.5	105.909
9.6	5.67		9.6	3.09172		9.6	117.97
12.8	14.5		12.8	3.18789		12.8	105.909
12.4	17.4		12.4	3.89789		12.4	128.898
8.1	7.8		8.1	2.9089		8.1	86.0812
7.3	6.78		7.3	1.65825		7.3	90.3389
9.9	7.56		9.9	1.89723		9.9	104.871
8.2	6.9		8.2	2.78625		8.2	98.6787
8.5	7.81		8.5	2.87182		8.5	70.1989
8.3	5.74		8.3	2.16877		8.3	86.9081
12.5	9.54		12.5	2.90892		12.5	115.891
8.1	13.4		8.1	1.90898		8.1	90.5787
10	15.4		10	3.81789		10	105.988
9.1	12.2		9.1	2.96782		9.1	142.391
11.4	11.74		11.4	3.18973		11.4	138.5
8	10.9		8	2.89719		8	90.578
9.3	7.6		9.3	1.91723		9.3	96.412
8	9.1		8	1.09179		8	64.0981
11.9	14.34		11.9	1.98789		11.9	109.769
12.9	13.7		12.9	1.8979		12.9	116.981
11	12.8		11	2.65671		11	98.897
7.3	10.85		7.3	1.09892		7.3	59.1098
8	9.42		8	1.98297		8	105.098
10.1	11.4		10.1	1.97871		10.1	154.182
13.4	17.69		13.4	2.92379		13.4	165.897
12	14.98		12	2.98782		12	117.5
10	15.6		10	1.87287		10	105.98
8.6	11.7		8.6	1.87628		8.6	139.989
8.8	10.6		8.8	1.66575		8.8	67.9019
6.5	8.61		6.5	1.09016		6.5	95.0981
14.3	12.52		14.3	2.67867		14.3	105.098
6.8	10.88		6.8	1.89713		6.8	116.908
8.2	9.3		8.2	2.56423		8.2	104.089
8.3	8.7		8.3	1.38997		8.3	103.092
10.5	12.5		10.5	2.15624		10.5	139.48
9.3	8.5		9.3	2.18963		9.3	94.0981
6.7	5.7		6.7	1.69729		6.7	75.4908
8.9	7.3		8.9	1.59089		8.9	85.0981
7.8	8.4		7.8	1.45663		7.8	104.092
10.9	9.65		10.9	2.78613		10.9	105.312
7	7.5		7	3.18728		7	128.88
7.4	9.6		7.4	2.78687		7.4	119.489
9	10.56		9	2.19873		9	90.9879
12.4	12.7		12.4	3.19873		12.4	153.897
8.4	11.3		8.4	2.18973		8.4	114.98
14.4	10.42		14.4	3.90182		14.4	127.8
8.5	10.5		8.5	2.10929		8.5	94.12
12.8	15.3		12.8	1.87146		12.8	96.8912
9.3	8.6		9.3	1.7782		9.3	91.4872
9.4	4.6		9.4	1.50918		9.4	104.098
9.5	6.7		9.5	1.4342		9.5	117.987
6.9	13.3		6.9	0.8712		6.9	94.8971
8.9	12.64		8.9	1.67341		8.9	105.092
10.7	12.6		10.7	1.67861		10.7	104.182
8.8	17.6		8.8	0.91723		8.8	109.8
11.6	9.4		11.6	2.67186		11.6	162.908
7.7	8.3		7.7	1.85451		7.7	76.9819
9.8	10.4		9.8	1.87286		9.8	69.8471
7.6	11.1		7.6	1.09238		7.6	121.478
9	6.5		9	2.61562		9	80.4872
8.3	5.4		8.3	2.17623		8.3	84.1821
7.7	10.8		7.7	2.10568		7.7	107.098

## Sheet: Fig S1
Panel A				Panel C				Panel D			Panel E			Panel F
Relative SA-b-gal intensity				NAD+ level (mmol/g protein)				Edu+ percentage cells			Cell viability (% of control)			FerroOrange fluo (fold)
Control	Ang II+Bleo			Control	Ang II+Bleo			Control	Ang II+Bleo		Control	Ang II+Bleo		Control	Ang II+Bleo
0.9182	14.3			209.678	23.212			74	15.6		104.5	35.3		1	17.5
1.1663	16			186.27	28.4789			79	18.2		95.8	34.8		0.814	16.5
0.945	18			192.719	35.12			83	14.5		102.7	38.5		1.066	15.17
1.156	34			224.273	40.8791			80.4	17.6		114.4	30.3		1.152	21.3
0.89	23.4			209.87	37.12			76.3	18.5		97.3	36.2		0.94	18.6
0.97	27.5			198.172	18.378
0.73	21.2
0.925	20.8
1.05	26.5
Panel H
ACSL4			ALOX15			TFR1			DMT1			IRP2			GPX4
Control	Ang II+Bleo		Control	Ang II+Bleo		Control	Ang II+Bleo		Control	Ang II+Bleo		Control	Ang II+Bleo		Control	Ang II+Bleo
1.287	2.789		1.04	4.26		1.178	2.7812		1.056	2.92		0.81	2.1		1.08976	0.32
0.812	2.512		0.91	3.6		1.083	2.1903		1.058	3.2		1.15	2.52		0.97898	0.14
0.915	3.09012		1.07	3.9		0.8751	2.6761		0.9156	2.21		1.06	2.31		0.961	0.21

## Sheet: Fig S2
Panel B			Panel C			Panel D			Panel E			Panel G
7-AAD intensity			NAD+ level (mmol/g protein)			ACSL4 IHC intensity			GPX4 IHC intensity			GSH/GSSG ratio
Control	Ang II+Bleo		Control	Ang II+Bleo		Control	Ang II+Bleo		Control	Ang II+Bleo		Control	Ang II+Bleo
0.81	35.4		193.2	101.2		1.071	5.23		1.17	0.58		28.5	15.6
1.04	34.3		172.8	75.4		0.983	4.867		0.95	0.63		26.87	14.814
0.91	25.35		157.2	112.8		0.8671	6.523		0.86	0.46		28.6	17.8
0.71	14.2					1.17893	5.32		0.94	0.48		26.18	16.604
0.9	18.6					1.278	4.77		1.06	0.53		23.5	19.6
						0.781	3.85		1.03	0.37		25.3	18.52

[truncated: 9 more sheets: Fig S3, Fig S4, Fig S5, Fig S6, Fig S7, Fig S8, Fig S9, Fig S10, Fig S11]
